# Supplementary material for: Long-Term Breast Cancer Outcomes of Pregnancy-Associated Breast Cancer (PABC) in a Prospective Cohort
Source: Cancers (Basel). 2022 Oct 4;14(19):4839. doi: 10.3390/cancers14194839 (PMC9564289; doi:10.3390/cancers14194839)
Supplement: Supplementary file 1 [file cancers-14-04839-s001.zip]

Archive with 3 entries (3 files):
- Supplementary Figure S1.pdf
- Supplementary Figure S2.pdf
- Supplementary file.pdf
